# Supplementary material for: Predicting Toxicity toward Nitrifiers by Attention-Enhanced Graph Neural Networks and Transfer Learning from Baseline Toxicity
Source: Environ Sci Technol. 2025 Feb 27;59(9):4518–29. doi: 10.1021/acs.est.4c12247 (PMC11912336; doi:10.1021/acs.est.4c12247)
Supplement: Supplementary file 1 — es4c12247_si_001.xlsx [file es4c12247_si_001.xlsx]

## Sheet: shapley_distribution_norm
	Index	SMILES	Unnamed: 2	Fragments	Number	Coefficient	Total Coefficient	SMARTS	norm_coefficients	norm_shapley_values
0	1	O=C(O)C(N)CCCN	Fragment	-NH2 [aliphatic attach]	2	-1.4148	-2.8296	[NH2]	-0.0866334	-0.0974774
1	1	O=C(O)C(N)CCCN	Fragment	-COOH [acid, aliphatic attach]	1	-0.6895	-0.6895	C(=O)[OH]	-0.0422206	-0.216997
2	1	O=C(O)C(N)CCCN	Factor	Amino acid (alpha-position) correction	1	-2.0238	-2.0238	N[CH]C(=O)[OH]	-0.123925	-0.303947
3	2	O=C(O)C(N)CCS(=O)(=O)C	Fragment	-CH3 [aliphatic carbon]	1	0.5473	0.5473	[CH3]	0.0335132	0.00253413
4	2	O=C(O)C(N)CCS(=O)(=O)C	Fragment	-CH2- [aliphatic carbon]	2	0.4911	0.9822	[CH2]	0.0300718	7.11249e-05
5	2	O=C(O)C(N)CCS(=O)(=O)C	Fragment	-NH2 [aliphatic attach]	1	-1.4148	-1.4148	[NH2]	-0.0866334	-0.080787
6	2	O=C(O)C(N)CCS(=O)(=O)C	Fragment	-COOH [acid, aliphatic attach]	1	-0.6895	-0.6895	C(=O)[OH]	-0.0422206	-0.106336
7	2	O=C(O)C(N)CCS(=O)(=O)C	Fragment	-SO2- [sulfone, aliphatic attach]	1	-2.4292	-2.4292	S(=O)=O	-0.148749	-0.120393
8	2	O=C(O)C(N)CCS(=O)(=O)C	Factor	Amino acid (alpha-position) correction	1	-2.0238	-2.0238	N[CH]C(=O)[OH]	-0.123925	-0.21828
9	3	CCC(N)C(=O)O	Fragment	-CH3 [aliphatic carbon]	1	0.5473	0.5473	[CH3]	0.0335132	0.022396
10	3	CCC(N)C(=O)O	Fragment	-CH2- [aliphatic carbon]	1	0.4911	0.4911	[CH2]	0.0300718	0.00301729
11	3	CCC(N)C(=O)O	Fragment	-CH [aliphatic carbon]	1	0.3614	0.3614	[CH]	0.0221298	0.00388385
12	3	CCC(N)C(=O)O	Fragment	-NH2 [aliphatic attach]	1	-1.4148	-1.4148	[NH2]	-0.0866334	-0.112109
13	3	CCC(N)C(=O)O	Fragment	-COOH [acid, aliphatic attach]	1	-0.6895	-0.6895	C(=O)[OH]	-0.0422206	-0.116765
14	3	CCC(N)C(=O)O	Factor	Amino acid (alpha-position) correction	1	-2.0238	-2.0238	N[CH]C(=O)[OH]	-0.123925	-0.244587
15	4	OCCN1C(C)NCC1	Fragment	-CH3 [aliphatic carbon]	1	0.5473	0.5473	[CH3]	0.0335132	0.015418
16	4	OCCN1C(C)NCC1	Fragment	-CH2- [aliphatic carbon]	4	0.4911	1.9644	[CH2]	0.0300718	0.0120304
17	4	OCCN1C(C)NCC1	Fragment	-CH [aliphatic carbon]	1	0.3614	0.3614	[CH]	0.0221298	0.00198497
18	4	OCCN1C(C)NCC1	Fragment	-OH [hydroxy, aliphatic attach]	1	-1.4086	-1.4086	[O;$(OC);OH]	-0.0862537	-0.086208
19	4	OCCN1C(C)NCC1	Fragment	-NH- [aliphatic attach]	1	-1.4962	-1.4962	[NH]	-0.0916178	-0.0927965
20	4	OCCN1C(C)NCC1	Fragment	-N< [aliphatic attach]	1	-1.8323	-1.8323	[NH0]	-0.112198	-0.0526286
21	5	NC(=O)c1ccccc1C(=O)N	Fragment	-NH2 [aliphatic attach]	2	-1.4148	-2.8296	[NH2]	-0.0866334	-0.0503981
22	5	NC(=O)c1ccccc1C(=O)N	Fragment	-C(=O)N [aromatic attach]	2	-0.1599	-0.3198	[C;$(Cc)](=O)N	-0.00979126	-0.0948496
23	5	NC(=O)c1ccccc1C(=O)N	Factor	Ring reaction -> ortho to -C(=O)NH-	2	-0.7352	-1.4704	[c]1[c][c][c][c][c]1-C(=O)N	-0.045019	-0.0350976
24	6	OC(=O)C(O)(CC(=O)O)CC(=O)O	Fragment	-CH2- [aliphatic carbon]	2	0.4911	0.9822	[CH2]	0.0300718	0.00442296
25	6	OC(=O)C(O)(CC(=O)O)CC(=O)O	Fragment	-OH [hydroxy, aliphatic attach]	1	-1.4086	-1.4086	[O;!$(OC=O);OH]	-0.0862537	-0.0529196
26	6	OC(=O)C(O)(CC(=O)O)CC(=O)O	Fragment	-COOH [acid, aliphatic attach]	3	-0.6895	-2.0685	C(=O)[OH]	-0.0422206	-0.0539692
27	6	OC(=O)C(O)(CC(=O)O)CC(=O)O	Fragment	-tert Carbon [3 or more carbon attach]	1	0.2676	0.2676	[C](-[C])(-[C])-[C]	0.0163861	0.0677664
28	6	OC(=O)C(O)(CC(=O)O)CC(=O)O	Factor	HO-C-COOH (alcohol-acid carbon)	1	-0.3114	-0.3114	[C](-[OH])-C(=O)-[OH]	-0.0190682	-0.0820199
29	7	Cn1c(=O)[nH]c2ncn(CCOC)c2c1=N	Fragment	-CH3 [aliphatic carbon]	2	0.5473	1.0946	[CH3]	0.0335132	0.00712042
30	7	Cn1c(=O)[nH]c2ncn(CCOC)c2c1=N	Fragment	-O- [oxygen, aliphatic attach]	1	-1.2566	-1.2566	[O;$(O(C)C)]	-0.0769462	-0.071192
31	7	Cn1c(=O)[nH]c2ncn(CCOC)c2c1=N	Fragment	-NC(=O)N- [urea]	1	-1.0453	-1.0453	nc(=O)n	-0.0640075	-0.122334
32	7	Cn1c(=O)[nH]c2ncn(CCOC)c2c1=N	Fragment	-N=C [aliphatic attach]	1	-0.001	-0.001	N=c	-6.12336e-05	-0.0313732
33	8	Nc1ccccc1OC1OC(CO)C(O)C(O)C1O	Fragment	-OH [hydroxy, aliphatic attach]	4	-1.4086	-5.6344	[O;$(OC);OH]	-0.0862537	-0.0664276
34	8	Nc1ccccc1OC1OC(CO)C(O)C(O)C1O	Fragment	-O- [oxygen, aliphatic attach]	1	-1.2566	-1.2566	[O;$(O(C)C)]	-0.0769462	-0.0342606
35	8	Nc1ccccc1OC1OC(CO)C(O)C(O)C1O	Fragment	-N [aliphatic N, one aromatic attach]	1	-0.917	-0.917	[N;$(Nc)]	-0.0561513	-0.0695322
36	8	Nc1ccccc1OC1OC(CO)C(O)C(O)C1O	Fragment	-O- [oxygen, one aromatic attach]	1	-0.4664	-0.4664	[O;$(O(C)c)]	-0.0285594	-0.0173256
37	9	CC(O)C#N	Fragment	-CH3 [aliphatic carbon]	1	0.5473	0.5473	[CH3]	0.0335132	0.0187631
38	9	CC(O)C#N	Fragment	-CH [aliphatic carbon]	1	0.3614	0.3614	[CH]	0.0221298	0.0163488
39	9	CC(O)C#N	Fragment	-OH [hydroxy, aliphatic attach]	1	-1.4086	-1.4086	[O;$(OC);OH]	-0.0862537	-0.0860309
40	9	CC(O)C#N	Fragment	-C#N [cyano, aliphatic attach]	1	-0.9218	-0.9218	[C;$(CC)]#N	-0.0564452	-0.0222822
41	10	Cc1nnc(N)o1	Fragment	-CH3 [aliphatic carbon]	1	0.5473	0.5473	[CH3]	0.0335132	0.000996051
42	10	Cc1nnc(N)o1	Fragment	-N [aliphatic N, one aromatic attach]	1	-0.917	-0.917	[N;$(Nc)]	-0.0561513	-0.0464003
43	10	Cc1nnc(N)o1	Fragment	Aromatic Oxygen	1	-0.0423	-0.0423	[o]	-0.00259018	-0.00337202
44	10	Cc1nnc(N)o1	Fragment	Aromatic Nitrogen [5-member ring]	2	-0.5262	-1.0524	[n]	-0.0322211	-0.0368661
45	11	CC(=O)CP(=O)(OC)OC	Fragment	-CH3 [aliphatic carbon]	3	0.5473	1.6419	[CH3]	0.0335132	0.00301682
46	11	CC(=O)CP(=O)(OC)OC	Fragment	-CH2- [aliphatic carbon]	1	0.4911	0.4911	[CH2]	0.0300718	0.00468661
47	11	CC(=O)CP(=O)(OC)OC	Fragment	-C(=O)- [carbonyl, aliphatic attach]	1	-1.5586	-1.5586	[C;$(C(=O)(C)(C))]=O	-0.0954388	-0.0395684
48	11	CC(=O)CP(=O)(OC)OC	Fragment	-O-P [aliphatic attach]	2	0.0162	0.0324	[O]-[P]	0.000991985	0.0133532
49	11	CC(=O)CP(=O)(OC)OC	Fragment	O=P	1	-2.4239	-2.4239	[O]=P	-0.148424	-0.0499401
50	12	Nc1cc(ccc1)C(=O)NN	Fragment	-NH2 [aliphatic attach]	1	-1.4148	-1.4148	[N;$(NN);NH2]	-0.0866334	-0.0530678
51	12	Nc1cc(ccc1)C(=O)NN	Fragment	-NH- [aliphatic attach]	1	-1.4962	-1.4962	[N;$(N(C)N);NH]	-0.0916178	-0.0414941
52	12	Nc1cc(ccc1)C(=O)NN	Fragment	-N [aliphatic N, one aromatic attach]	1	-0.917	-0.917	[N;$(Nc)]	-0.0561513	-0.0602731
53	12	Nc1cc(ccc1)C(=O)NN	Fragment	-C(=O)N [aromatic attach]	1	-0.1599	-0.1599	[C;$(Cc)](=O)-N	-0.00979126	-0.0751813
54	13	NC(=O)c1cc(ccc1)S(=O)(=O)N	Fragment	-NH2 [aliphatic attach]	2	-1.4148	-2.8296	[NH2]	-0.0866334	-0.0418069
55	13	NC(=O)c1cc(ccc1)S(=O)(=O)N	Fragment	-C(=O)N [aromatic attach]	1	-0.1599	-0.1599	[C;$(Cc)](=O)-N	-0.00979126	-0.0950873
56	13	NC(=O)c1cc(ccc1)S(=O)(=O)N	Fragment	-SO2-N [aromatic attach]	1	-0.2079	-0.2079	[S;$(Sc)](=O)(=O)-N	-0.0127305	-0.119975
57	14	CC(O)CNCC(C)O	Fragment	-CH3 [aliphatic carbon]	2	0.5473	1.0946	[CH3]	0.0335132	0.0212066
58	14	CC(O)CNCC(C)O	Fragment	-CH2- [aliphatic carbon]	2	0.4911	0.9822	[CH2]	0.0300718	0.0104533
59	14	CC(O)CNCC(C)O	Fragment	-OH [hydroxy, aliphatic attach]	2	-1.4086	-2.8172	[O;$(OC);OH]	-0.0862537	-0.101531
60	14	CC(O)CNCC(C)O	Fragment	-NH- [aliphatic attach]	1	-1.4962	-1.4962	[N;$(N(C)C);NH]	-0.0916178	-0.049096
61	15	O=C(NCC)N	Fragment	-CH3 [aliphatic carbon]	1	0.5473	0.5473	[CH3]	0.0335132	0.00580103
62	15	O=C(NCC)N	Fragment	-CH2- [aliphatic carbon]	1	0.4911	0.4911	[CH2]	0.0300718	0.00985534
63	15	O=C(NCC)N	Fragment	-NH2 [aliphatic attach]	1	-1.4148	-1.4148	[N;$(NC);NH2]	-0.0866334	-0.0413053
64	15	O=C(NCC)N	Fragment	-NH- [aliphatic attach]	1	-1.4962	-1.4962	[N;$(N(C)C);NH]	-0.0916178	-0.0545609
65	15	O=C(NCC)N	Fragment	-NC(=O)N- [urea]	1	-1.0453	-1.0453	[N]-[C](=[O])-[N]	-0.0640075	-0.122318
66	16	NC(=O)c1cccnn1	Fragment	-NH2 [aliphatic attach]	1	-1.4148	-1.4148	[N;$(NC);NH2]	-0.0866334	-0.0406798
67	16	NC(=O)c1cccnn1	Fragment	Aromatic Nitrogen	2	-0.7324	-1.4648	[n]	-0.0448475	-0.0329237
68	16	NC(=O)c1cccnn1	Fragment	-C(=O)N [aromatic attach]	1	-0.1599	-0.1599	[C;$(Cc)](=O)-N	-0.00979126	-0.0623255
69	17	COC(=O)N	Fragment	-CH3 [aliphatic carbon]	1	0.5473	0.5473	[CH3]	0.0335132	0.0108532
70	17	COC(=O)N	Fragment	-NH2 [aliphatic attach]	1	-1.4148	-1.4148	[NH2]	-0.0866334	-0.0637316
71	17	COC(=O)N	Fragment	-OC(=O)N [carbamate]	1	-0.1283	-0.1283	[O]-[C](=[O])-[N]	-0.00785628	-0.108173
72	18	CC(C)C(=O)NN	Fragment	-CH3 [aliphatic carbon]	2	0.5473	1.0946	[CH3]	0.0335132	0.0115471
73	18	CC(C)C(=O)NN	Fragment	-CH [aliphatic carbon]	1	0.3614	0.3614	[CH]	0.0221298	0.00847651
74	18	CC(C)C(=O)NN	Fragment	-NH2 [aliphatic attach]	1	-1.4148	-1.4148	[NH2]	-0.0866334	-0.048739
75	18	CC(C)C(=O)NN	Fragment	-NH- [aliphatic attach]	1	-1.4962	-1.4962	[NH]	-0.0916178	-0.024507
76	18	CC(C)C(=O)NN	Fragment	-C(=O)N [aliphatic attach]	1	-0.5236	-0.5236	[C;$(CC)](=O)-N	-0.0320619	-0.0807987
77	19	N#CCC#N	Fragment	-C#N [cyano, aliphatic attach]	2	-0.9218	-1.8436	[C]#[N]	-0.0564452	-0.0537992
78	20	Cn1ccc(=O)n(C)c1=O	Fragment	-CH3 [aliphatic carbon]	2	0.5473	1.0946	[CH3]	0.0335132	0.00775808
79	20	Cn1ccc(=O)n(C)c1=O	Fragment	-N< [aliphatic attach]	2	-1.8323	-3.6646	[n]	-0.112198	-0.0291661
80	20	Cn1ccc(=O)n(C)c1=O	Fragment	-NC(=O)N- [urea]	1	-1.0453	-1.0453	[n][c](=[O])[n]	-0.0640075	-0.0927155
81	21	C=CC(=O)NCCCN1CCOCC1	Fragment	-CH2- [aliphatic carbon]	7	0.4911	3.4377	[C;CH2;!$(C=C)]	0.0300718	0.000805346
82	21	C=CC(=O)NCCCN1CCOCC1	Fragment	=CH2 [olefinic carbon]	1	0.5184	0.5184	[C;CH2;$(C=C)]	0.0317435	0.000422629
83	21	C=CC(=O)NCCCN1CCOCC1	Fragment	=CH- or =C< [olefinc carbon]	1	0.3836	0.3836	[C;CH;$(C=C)]	0.0234892	-0.00482691
84	21	C=CC(=O)NCCCN1CCOCC1	Fragment	-O- [oxygen, aliphatic attach]	1	-1.2566	-1.2566	[O;$(O(C)(C))]	-0.0769462	-0.0627073
85	21	C=CC(=O)NCCCN1CCOCC1	Fragment	-NH- [aliphatic attach]	1	-1.4962	-1.4962	[NH]	-0.0916178	-0.0509063
86	21	C=CC(=O)NCCCN1CCOCC1	Fragment	-N< [aliphatic attach]	1	-1.8323	-1.8323	[NH0]	-0.112198	-0.080739
87	21	C=CC(=O)NCCCN1CCOCC1	Fragment	-C(=O)N [aliphatic attach]	1	-0.5236	-0.5236	[C;$(CC)](=O)-N	-0.0320619	-0.112143
88	22	CC(C)C(=O)NCc1c(O)c(=O)cc(C)n1C	Fragment	-CH3 [aliphatic carbon]	4	0.5473	2.1892	[CH3]	0.0335132	0.00640006
89	22	CC(C)C(=O)NCc1c(O)c(=O)cc(C)n1C	Fragment	-CH [aliphatic carbon]	1	0.3614	0.3614	[CH]	0.0221298	0.0093022
90	22	CC(C)C(=O)NCc1c(O)c(=O)cc(C)n1C	Fragment	-NH- [aliphatic attach]	1	-1.4962	-1.4962	[NH]	-0.0916178	-0.0342021
91	22	CC(C)C(=O)NCc1c(O)c(=O)cc(C)n1C	Fragment	-C(=O)N [aliphatic attach]	1	-0.5236	-0.5236	[C;$(CC)](=O)-N	-0.0320619	-0.0779891
92	22	CC(C)C(=O)NCc1c(O)c(=O)cc(C)n1C	Fragment	-OH [alcohol, olefinic attach]	1	-0.8855	-0.8855	[OH]	-0.0542224	-0.0477707
93	22	CC(C)C(=O)NCc1c(O)c(=O)cc(C)n1C	Fragment	-C(=O)- [carbonyl, olefinic attach]	1	-1.27	-1.27	[C]=O	-0.0777667	-0.0687042
94	22	CC(C)C(=O)NCc1c(O)c(=O)cc(C)n1C	Fragment	-N< [two or three olefinic attach]	1	-1.05	-1.05	[n]	-0.0642953	-0.0569842
95	23	C1COCCO1	Fragment	-CH2- [aliphatic carbon]	4	0.4911	1.9644	[CH2]	0.0300718	0.00871006
96	23	C1COCCO1	Fragment	-O- [oxygen, aliphatic attach]	2	-1.2566	-2.5132	[O]	-0.0769462	-0.0458291
97	24	O=C(C)C	Fragment	-C(=O)- [carbonyl, aliphatic attach]	1	-1.5586	-1.5586	[C]=O	-0.0954388	-0.0762061
98	25	CCCC(=O)N	Fragment	-CH3 [aliphatic carbon]	1	0.5473	0.5473	[CH3]	0.0335132	0.00558317
99	25	CCCC(=O)N	Fragment	-CH2- [aliphatic carbon]	2	0.4911	0.9822	[CH2]	0.0300718	0.018722
100	25	CCCC(=O)N	Fragment	-NH2 [aliphatic attach]	1	-1.4148	-1.4148	[NH2]	-0.0866334	-0.0739264
101	25	CCCC(=O)N	Fragment	-C(=O)N [aliphatic attach]	1	-0.5236	-0.5236	[C;$(CC)](=O)-N	-0.0320619	-0.107345
102	26	CN(C)C(=O)Nc1cccc(N)c1	Fragment	-CH3 [aliphatic carbon]	2	0.5473	1.0946	[CH3]	0.0335132	0.00222715
103	26	CN(C)C(=O)Nc1cccc(N)c1	Fragment	-N< [aliphatic attach]	1	-1.8323	-1.8323	[NH0]	-0.112198	-0.045375
104	26	CN(C)C(=O)Nc1cccc(N)c1	Fragment	-N [aliphatic N, one aromatic attach]	2	-0.917	-1.834	[N;$(Nc)]	-0.0561513	-0.0527904
105	26	CN(C)C(=O)Nc1cccc(N)c1	Fragment	-NC(=O)N- [urea]	1	-1.0453	-1.0453	[N]-[C](=[O])-[N]	-0.0640075	-0.0995844
106	27	CCC1(C)C(=O)NC(=O)NC1=O	Fragment	-CH3 [aliphatic carbon]	2	0.5473	1.0946	[CH3]	0.0335132	0.00865748
107	27	CCC1(C)C(=O)NC(=O)NC1=O	Fragment	-CH2- [aliphatic carbon]	1	0.4911	0.4911	[CH2]	0.0300718	0.0028872
108	27	CCC1(C)C(=O)NC(=O)NC1=O	Fragment	-NH- [aliphatic attach]	2	-1.4962	-2.9924	[NH]	-0.0916178	-0.0237143
109	27	CCC1(C)C(=O)NC(=O)NC1=O	Fragment	-C(=O)N [aliphatic attach]	2	-0.5236	-1.0472	[C;$(CC)](=O)-N	-0.0320619	-0.0407622
110	27	CCC1(C)C(=O)NC(=O)NC1=O	Fragment	-NC(=O)N- [urea]	1	-1.0453	-1.0453	[N]-[C](=[O])-[N]	-0.0640075	-0.0489968
111	28	Nc1cc(N)c(C)cc1	Fragment	-CH3 [aliphatic carbon]	1	0.5473	0.5473	[CH3]	0.0335132	0.00436993
112	28	Nc1cc(N)c(C)cc1	Fragment	-N [aliphatic N, one aromatic attach]	2	-0.917	-1.834	[N;$(Nc)]	-0.0561513	-0.0843249
113	29	C=CC#N	Fragment	=CH2 [olefinic carbon]	1	0.5184	0.5184	[C;CH2;$(C=C)]	0.0317435	0.0104478
114	29	C=CC#N	Fragment	=CH- or =C< [olefinc carbon]	1	0.3836	0.3836	[C;CH;$(C=C)]	0.0234892	0.0150375
115	29	C=CC#N	Fragment	-C#N [cyano, aliphatic attach]	1	-0.9218	-0.9218	[C]#[N]	-0.0564452	-0.0596586
116	30	C1(O)C2CCC1CC2O	Fragment	-CH2- [aliphatic carbon]	3	0.4911	1.4733	[CH2]	0.0300718	0.0101038
117	30	C1(O)C2CCC1CC2O	Fragment	-CH [aliphatic carbon]	4	0.3614	1.4456	[CH]	0.0221298	0.0226253
118	30	C1(O)C2CCC1CC2O	Fragment	-OH [hydroxy, aliphatic attach]	2	-1.4086	-2.8172	[O;$(OC);OH]	-0.0862537	-0.0860622
119	31	C1C2CCC1C(O)C2O	Fragment	-CH2- [aliphatic carbon]	3	0.4911	1.4733	[CH2]	0.0300718	0.00989691
120	31	C1C2CCC1C(O)C2O	Fragment	-CH [aliphatic carbon]	4	0.3614	1.4456	[CH]	0.0221298	0.0182681
121	31	C1C2CCC1C(O)C2O	Fragment	-OH [hydroxy, aliphatic attach]	2	-1.4086	-2.8172	[O;$(OC);OH]	-0.0862537	-0.0858481
122	32	OC(=O)CCS	Fragment	-CH2- [aliphatic carbon]	2	0.4911	0.9822	[CH2]	0.0300718	0.0119118
123	32	OC(=O)CCS	Fragment	-COOH [acid, aliphatic attach]	1	-0.6895	-0.6895	C(=O)[OH]	-0.0422206	-0.0440919
124	33	O=Cc1ccncc1	Fragment	Aromatic Nitrogen	1	-0.7324	-0.7324	[n]	-0.0448475	-0.0811778
125	33	O=Cc1ccncc1	Fragment	-CHO [aldehyde, aromatic attach]	1	-0.2828	-0.2828	[C;CH;$(Cc)]=O	-0.0173169	-0.0814266
126	34	S=P(N1CC1)(N1CC1)N1CC1	Fragment	S=P [thio=phosphorus]	1	-0.6587	-0.6587	[S]=[P]	-0.0403346	0.0685437
127	34	S=P(N1CC1)(N1CC1)N1CC1	Fragment	-N-P [nitrogen, phosphorus attach]	3	-0.4367	-1.3101	[N]-[P]	-0.0267407	0.0305262
128	35	ON1C(CC(N)CC1(C)C)(C)C	Fragment	-CH3 [aliphatic carbon]	4	0.5473	2.1892	[CH3]	0.0335132	0.00607543
129	35	ON1C(CC(N)CC1(C)C)(C)C	Fragment	-CH2- [aliphatic carbon]	2	0.4911	0.9822	[CH2]	0.0300718	0.00831726
130	35	ON1C(CC(N)CC1(C)C)(C)C	Fragment	-NH2 [aliphatic attach]	1	-1.4148	-1.4148	[NH2]	-0.0866334	-0.100266
131	35	ON1C(CC(N)CC1(C)C)(C)C	Fragment	-N< [aliphatic attach]	1	-1.8323	-1.8323	[NH0]	-0.112198	-0.0542395
132	35	ON1C(CC(N)CC1(C)C)(C)C	Fragment	-tert Carbon [3 or more carbon attach]	2	0.2676	0.5352	[C](-[C])(-[C])-[C]	0.0163861	0.0373042
133	35	ON1C(CC(N)CC1(C)C)(C)C	Fragment	-OH [hydroxy, nitrogen attach]	1	-0.0427	-0.0427	[O;OH;$(ON)]	-0.00261468	-0.0790568
134	36	CC(=O)CCC#C	Fragment	-CH3 [aliphatic carbon]	1	0.5473	0.5473	[CH3]	0.0335132	0.00221266
135	36	CC(=O)CCC#C	Fragment	-CH2- [aliphatic carbon]	2	0.4911	0.9822	[CH2]	0.0300718	0.0200671
136	36	CC(=O)CCC#C	Fragment	#C [acetylenic carbon]	2	0.2668	0.2668	[C]#[C]	0.0163371	-0.0154613
137	36	CC(=O)CCC#C	Fragment	-C(=O)- [carbonyl, aliphatic attach]	1	-1.5586	-1.5586	[C;$(C(=O)(C)(C))]=O	-0.0954388	-0.0775205
138	37	CN(C)C(=O)c1ccccc1	Fragment	-N< [aliphatic attach]	1	-1.8323	-1.8323	[NH0]	-0.112198	-0.0105805
139	37	CN(C)C(=O)c1ccccc1	Fragment	-C(=O)N [aromatic attach]	1	-0.1599	-0.1599	[C;$(Cc)](=O)N	-0.00979126	-0.0268175
140	38	CC(C)(CCC(=O)O)C(=O)O	Fragment	-CH3 [aliphatic carbon]	2	0.5473	1.0946	[CH3]	0.0335132	0.0103241
141	38	CC(C)(CCC(=O)O)C(=O)O	Fragment	-CH2- [aliphatic carbon]	2	0.4911	0.9822	[CH2]	0.0300718	0.00385734
142	38	CC(C)(CCC(=O)O)C(=O)O	Fragment	-COOH [acid, aliphatic attach]	2	-0.6895	-1.379	C(=O)[OH]	-0.0422206	-0.0837537
143	39	CC(=O)OC=C	Fragment	=CH2 [olefinic carbon]	1	0.5184	0.5184	[CH2]=[C]	0.0317435	0.01944
144	39	CC(=O)OC=C	Fragment	-C(=O)O [ester, aliphatic attach]	1	-0.9505	-0.9505	[C](=O)-[O]	-0.0582026	-0.0441146
145	40	n1cc(N)nc(OC)c1	Fragment	-CH3 [aliphatic carbon]	1	0.5473	0.5473	[CH3]	0.0335132	0.0120283
146	40	n1cc(N)nc(OC)c1	Fragment	Aromatic Nitrogen	2	-0.7324	-1.4648	[n]	-0.0448475	-0.0202488
147	40	n1cc(N)nc(OC)c1	Fragment	-N [aliphatic N, one aromatic attach]	1	-0.917	-0.917	[N;$(Nc)]	-0.0561513	-0.0414482
148	40	n1cc(N)nc(OC)c1	Fragment	-O- [oxygen, one aromatic attach]	1	-0.4664	-0.4664	[O]	-0.0285594	-0.0112874
149	41	Cc1ccc(cc1)S(=O)(=O)N	Fragment	-CH3 [aliphatic carbon]	1	0.5473	0.5473	[CH3]	0.0335132	0.0100848
150	41	Cc1ccc(cc1)S(=O)(=O)N	Fragment	-NH2 [aliphatic attach]	1	-1.4148	-1.4148	[NH2]	-0.0866334	-0.0457988
151	41	Cc1ccc(cc1)S(=O)(=O)N	Fragment	-SO2-N [aromatic attach]	1	-0.2079	-0.2079	[S](=[O])(=[O])-N	-0.0127305	-0.0713072
152	42	Oc1ccccc1CC(=O)O	Fragment	-CH2- [aliphatic carbon]	1	0.4911	0.4911	[CH2]	0.0300718	0.0128589
153	42	Oc1ccccc1CC(=O)O	Fragment	-OH [hydroxy, aromatic attach]	1	-0.4802	-0.4802	[O;$(Oc);OH]	-0.0294044	-0.0650797
154	42	Oc1ccccc1CC(=O)O	Fragment	-COOH [acid, aliphatic attach]	1	-0.6895	-0.6895	[C](=O)-[OH]	-0.0422206	-0.0532616
155	43	COc1cc(ccc1)C(=O)N	Fragment	-CH3 [aliphatic carbon]	1	0.5473	0.5473	[CH3]	0.0335132	0.00723317
156	43	COc1cc(ccc1)C(=O)N	Fragment	-NH2 [aliphatic attach]	1	-1.4148	-1.4148	[NH2]	-0.0866334	-0.0639779
157	43	COc1cc(ccc1)C(=O)N	Fragment	-O- [oxygen, one aromatic attach]	1	-0.4664	-0.4664	[O;$(Oc)]	-0.0285594	-0.036969
158	43	COc1cc(ccc1)C(=O)N	Fragment	-C(=O)N [aromatic attach]	1	-0.1599	-0.1599	[C;$(Cc)](=O)N	-0.00979126	-0.0870039
159	44	CNS(=O)(=O)c1ccccc1	Fragment	-CH3 [aliphatic carbon]	1	0.5473	0.5473	[CH3]	0.0335132	0.0158996
160	44	CNS(=O)(=O)c1ccccc1	Fragment	-NH- [aliphatic attach]	1	-1.4962	-1.4962	[NH]	-0.0916178	-0.0251718
161	44	CNS(=O)(=O)c1ccccc1	Fragment	-SO2-N [aromatic attach]	1	-0.2079	-0.2079	[S](=[O])(=[O])-N	-0.0127305	-0.0645579
162	45	CC#C	Fragment	-CH3 [aliphatic carbon]	1	0.5473	0.5473	[CH3]	0.0335132	0.0217461
163	45	CC#C	Fragment	#C [acetylenic carbon]	2	0.2668	0.2668	[C]#[C]	0.0163371	0.0198684
164	46	CC(C)C(=O)O	Fragment	-CH3 [aliphatic carbon]	2	0.5473	1.0946	[CH3]	0.0335132	0.0135791
165	46	CC(C)C(=O)O	Fragment	-CH [aliphatic carbon]	1	0.3614	0.3614	[CH]	0.0221298	0.0351085
166	46	CC(C)C(=O)O	Fragment	-COOH [acid, aliphatic attach]	1	-0.6895	-0.6895	[C](=O)-[OH]	-0.0422206	-0.0520816
167	47	COc1ccc(N)cc1	Fragment	-CH3 [aliphatic carbon]	1	0.5473	0.5473	[CH3]	0.0335132	0.000330478
168	47	COc1ccc(N)cc1	Fragment	-N [aliphatic N, one aromatic attach]	1	-0.917	-0.917	[N;$(Nc)]	-0.0561513	-0.0916847
169	47	COc1ccc(N)cc1	Fragment	-O- [oxygen, one aromatic attach]	1	-0.4664	-0.4664	[O;$(Oc)]	-0.0285594	-0.0494253
170	48	COc1cnccc1	Fragment	-CH3 [aliphatic carbon]	1	0.5473	0.5473	[CH3]	0.0335132	0.00812167
171	48	COc1cnccc1	Fragment	Aromatic Nitrogen	1	-0.7324	-0.7324	[n]	-0.0448475	-0.0495039
172	48	COc1cnccc1	Fragment	-O- [oxygen, one aromatic attach]	1	-0.4664	-0.4664	[O;$(Oc)]	-0.0285594	-0.00550728
173	49	Cc1ccc(N)nc1	Fragment	-CH3 [aliphatic carbon]	1	0.5473	0.5473	[CH3]	0.0335132	0.00040468
174	49	Cc1ccc(N)nc1	Fragment	Aromatic Nitrogen	1	-0.7324	-0.7324	[n]	-0.0448475	-0.0326217
175	49	Cc1ccc(N)nc1	Fragment	-N [aliphatic N, one aromatic attach]	1	-0.917	-0.917	[N;$(Nc)]	-0.0561513	-0.0585529
176	50	OC(=O)c1ccoc1	Fragment	-COOH [acid, aromatic attach]	1	-0.1186	-0.1186	[C](=O)-[OH]	-0.00726231	-0.0273149
177	50	OC(=O)c1ccoc1	Fragment	Aromatic Oxygen	1	-0.0423	-0.0423	[o]	-0.00259018	-0.0379433
178	51	CCC(C)C#N	Fragment	-CH3 [aliphatic carbon]	2	0.5473	1.0946	[CH3]	0.0335132	0.00924115
179	51	CCC(C)C#N	Fragment	-CH2- [aliphatic carbon]	1	0.4911	0.4911	[CH2]	0.0300718	0.0299155
180	51	CCC(C)C#N	Fragment	-CH [aliphatic carbon]	1	0.3614	0.3614	[CH]	0.0221298	0.0448311
181	51	CCC(C)C#N	Fragment	-C#N [cyano, aliphatic attach]	1	-0.9218	-0.9218	[C]#[N]	-0.0564452	-0.0490716
182	52	N#Cc1ccc(cc1)NC=O	Fragment	-N [aliphatic N, one aromatic attach]	1	-0.917	-0.917	[N;$(Nc)]	-0.0561513	-0.0253829
183	52	N#Cc1ccc(cc1)NC=O	Fragment	-C#N [cyano, aromatic attach]	1	-0.453	-0.453	[C;$(Cc)]#[N]	-0.0277388	-0.0440005
184	52	N#Cc1ccc(cc1)NC=O	Fragment	Aldehyde, [-N-CHO; aromatic attach]	1	-0.0563	-0.0563	[N;$(Nc)]-[C]=[O]	-0.00344745	-0.0727064
185	53	CC(=O)Nc1cccs1	Fragment	-CH3 [aliphatic carbon]	1	0.5473	0.5473	[CH3]	0.0335132	0.000378188
186	53	CC(=O)Nc1cccs1	Fragment	-N [aliphatic N, one aromatic attach]	1	-0.917	-0.917	[N;$(Nc)]	-0.0561513	-0.0230579
187	53	CC(=O)Nc1cccs1	Fragment	Aromatic Sulfur	1	0.4082	0.4082	[s]	0.0249956	0.0173159
188	53	CC(=O)Nc1cccs1	Fragment	-C(=O)N [aliphatic attach]	1	-0.5236	-0.5236	[C;$(CC)](=O)-N	-0.0320619	-0.0438565
189	54	O1N=C2CCCC3=NOS1=C23	Fragment	-CH2- [aliphatic carbon]	3	0.4911	1.4733	[CH2]	0.0300718	0.0023172
190	54	O1N=C2CCCC3=NOS1=C23	Fragment	C [aliphatic carbon - No H, not tert]	3	0.9723	2.9169	[CH0]	0.0595375	0.0175094
191	54	O1N=C2CCCC3=NOS1=C23	Fragment	-O-N [oxygen, nitrogen attach]	2	-0.2352	-0.4704	[O]-[N]	-0.0144022	-0.0282353
192	55	OC(=O)COc1cc(C(=O)O)ccc1	Fragment	-CH2- [aliphatic carbon]	1	0.4911	0.4911	[CH2]	0.0300718	0.00410086
193	55	OC(=O)COc1cc(C(=O)O)ccc1	Fragment	-O- [oxygen, one aromatic attach]	1	-0.4664	-0.4664	[O;$(Oc)]	-0.0285594	-0.021201
194	55	OC(=O)COc1cc(C(=O)O)ccc1	Fragment	-COOH [acid, aliphatic attach]	1	-0.6895	-0.6895	[C;$(CC)](=O)-[OH]	-0.0422206	-0.0835631
195	55	OC(=O)COc1cc(C(=O)O)ccc1	Fragment	-COOH [acid, aromatic attach]	1	-0.1186	-0.1186	[C;$(Cc)](=O)-[OH]	-0.00726231	-0.0692847
196	56	COC(=O)c1ccccc1C(=O)O	Fragment	-CH3 [aliphatic carbon]	1	0.5473	0.5473	[CH3]	0.0335132	0.00367836
197	56	COC(=O)c1ccccc1C(=O)O	Fragment	-COOH [acid, aromatic attach]	1	-0.1186	-0.1186	[C;$(Cc)](=O)-[OH]	-0.00726231	-0.0545673
198	56	COC(=O)c1ccccc1C(=O)O	Fragment	-C(=O)O [ester, aromatic attach]	1	-0.7121	-0.7121	[C;$(Cc)](=O)-[O]-[C]	-0.0436045	-0.0362903
199	57	O=S(=O)(OCC)OCC	Fragment	-CH3 [aliphatic carbon]	2	0.5473	1.0946	[CH3]	0.0335132	0.0105458
200	57	O=S(=O)(OCC)OCC	Fragment	-CH2- [aliphatic carbon]	2	0.4911	0.9822	[CH2]	0.0300718	0.00991915
201	57	O=S(=O)(OCC)OCC	Fragment	-O- [oxygen, aliphatic attach]	2	-1.2566	-2.5132	[OX2]	-0.0769462	-0.01138
202	57	O=S(=O)(OCC)OCC	Fragment	-O-SO2-O- [sulfate, linear]	1	1.35	1.35	[O]-[S](=[O])(=[O])-[O]	0.0826654	-0.0607516
203	58	C(=O)C(=C)CC	Fragment	-CH3 [aliphatic carbon]	1	0.5473	0.5473	[CH3]	0.0335132	0.0160544
204	58	C(=O)C(=C)CC	Fragment	-CH2- [aliphatic carbon]	1	0.4911	0.4911	[C;CH2;!$(C=C)]	0.0300718	0.0244766
205	58	C(=O)C(=C)CC	Fragment	=CH2 [olefinic carbon]	1	0.5184	0.5184	[CH2]=[C]	0.0317435	0.071287
206	58	C(=O)C(=C)CC	Fragment	-CHO [aldehyde, aliphatic attach]	1	-0.9422	-0.9422	[C]=[O]	-0.0576943	-0.0733084
207	59	Cc1nsnc1C	Fragment	-CH3 [aliphatic carbon]	2	0.5473	1.0946	[CH3]	0.0335132	0.00417505
208	59	Cc1nsnc1C	Fragment	Aromatic Sulfur	1	0.4082	0.4082	[s]	0.0249956	0.0375179
209	59	Cc1nsnc1C	Fragment	Aromatic Nitrogen [5-member ring]	2	-0.5262	-1.0524	[n]	-0.0322211	-0.0358133
210	60	CN1CCCCC1	Fragment	-CH3 [aliphatic carbon]	1	0.5473	0.5473	[CH3]	0.0335132	0.0117021
211	60	CN1CCCCC1	Fragment	-CH2- [aliphatic carbon]	5	0.4911	2.4555	[CH2]	0.0300718	0.023144
212	60	CN1CCCCC1	Fragment	-N< [aliphatic attach]	1	-1.8323	-1.8323	[NH0]	-0.112198	-0.0658981
213	61	OC(=O)Cc1ccccc1	Fragment	-CH2- [aliphatic carbon]	1	0.4911	0.4911	[CH2]	0.0300718	0.0143663
214	61	OC(=O)Cc1ccccc1	Fragment	-COOH [acid, aliphatic attach]	1	-0.6895	-0.6895	C(=O)[OH]	-0.0422206	-0.0417002
215	62	COc1ccco1	Fragment	-O- [oxygen, one aromatic attach]	1	-0.4664	-0.4664	[O;$(Oc)]	-0.0285594	0.000460502
216	62	COc1ccco1	Fragment	Aromatic Oxygen	1	-0.0423	-0.0423	[o]	-0.00259018	-0.0193981
217	63	CC(=O)Oc1cccc(c1)C(=O)O	Fragment	-CH3 [aliphatic carbon]	1	0.5473	0.5473	[CH3]	0.0335132	0.00382437
218	63	CC(=O)Oc1cccc(c1)C(=O)O	Fragment	-COOH [acid, aromatic attach]	1	-0.1186	-0.1186	[C;$(Cc)](=O)[OH]	-0.00726231	-0.0569981
219	63	CC(=O)Oc1cccc(c1)C(=O)O	Fragment	-C(=O)O [ester, aliphatic attach]	1	-0.9505	-0.9505	[C](=O)-[O;$(Oc)]	-0.0582026	-0.0531949
220	64	CCC(Br)(CC)C(=O)NC(=O)N	Fragment	-CH3 [aliphatic carbon]	2	0.5473	1.0946	[CH3]	0.0335132	0.00715215
221	64	CCC(Br)(CC)C(=O)NC(=O)N	Fragment	-CH2- [aliphatic carbon]	2	0.4911	0.9822	[CH2]	0.0300718	0.0073903
222	64	CCC(Br)(CC)C(=O)NC(=O)N	Fragment	-NH2 [aliphatic attach]	1	-1.4148	-1.4148	[NH2]	-0.0866334	-0.0407649
223	64	CCC(Br)(CC)C(=O)NC(=O)N	Fragment	-NH- [aliphatic attach]	1	-1.4962	-1.4962	[NH]	-0.0916178	-0.0060905
224	64	CCC(Br)(CC)C(=O)NC(=O)N	Fragment	-Br [bromine, aliphatic attach]	1	0.3997	0.3997	[Br;$(BrC)]	0.0244751	0.0155342
225	64	CCC(Br)(CC)C(=O)NC(=O)N	Fragment	-C(=O)N [aliphatic attach]	1	-0.5236	-0.5236	[C;$(CC)](=O)-N	-0.0320619	-0.0219989
226	64	CCC(Br)(CC)C(=O)NC(=O)N	Fragment	-NC(=O)N- [urea]	1	-1.0453	-1.0453	[N]-[C](=[O])-[N]	-0.0640075	-0.0373523
227	64	CCC(Br)(CC)C(=O)NC(=O)N	Fragment	-tert Carbon [3 or more carbon attach]	1	0.2676	0.2676	[C](-[C])(-[C])-[C]	0.0163861	0.118026
228	65	O=C(O)Cc(ccc(F)c1)c1	Fragment	-CH2- [aliphatic carbon]	1	0.4911	0.4911	[CH2]	0.0300718	0.0104672
229	65	O=C(O)Cc(ccc(F)c1)c1	Fragment	-COOH [acid, aliphatic attach]	1	-0.6895	-0.6895	C(=O)[OH]	-0.0422206	-0.0281532
230	66	COCCOc1ccccc1	Fragment	-CH2- [aliphatic carbon]	2	0.4911	0.9822	[CH2]	0.0300718	0.0141785
231	66	COCCOc1ccccc1	Fragment	-O- [oxygen, aliphatic attach]	1	-1.2566	-1.2566	[O;$(O(C)C)]	-0.0769462	-0.0443649
232	66	COCCOc1ccccc1	Fragment	-O- [oxygen, one aromatic attach]	1	-0.4664	-0.4664	[O;$(Oc)]	-0.0285594	-0.00704164
233	67	Oc1ccc(F)cc1	Fragment	-OH [hydroxy, aromatic attach]	1	-0.4802	-0.4802	[O;OH;$(Oc)]	-0.0294044	-0.061477
234	68	OCc1ccccc1Cl	Fragment	-CH2- [aliphatic carbon]	1	0.4911	0.4911	[CH2]	0.0300718	0.0249687
235	68	OCc1ccccc1Cl	Fragment	-OH [hydroxy, aliphatic attach]	1	-1.4086	-1.4086	[O;OH;$(OC)]	-0.0862537	-0.0840621
236	68	OCc1ccccc1Cl	Fragment	-CL [chlorine, aromatic attach]	1	0.6445	0.6445	[Cl]	0.0394651	0.00453576
237	69	COc1ccc(N)cc1Cl	Fragment	-CL [chlorine, aromatic attach]	1	0.6445	0.6445	[Cl]	0.0394651	0.0136887
238	69	COc1ccc(N)cc1Cl	Fragment	-N [aliphatic N, one aromatic attach]	1	-0.917	-0.917	[N;$(Nc)]	-0.0561513	-0.0751958
239	69	COc1ccc(N)cc1Cl	Fragment	-O- [oxygen, one aromatic attach]	1	-0.4664	-0.4664	[O;$(Oc)]	-0.0285594	-0.0460368
240	70	CNCCc1ccccc1	Fragment	-CH3 [aliphatic carbon]	1	0.5473	0.5473	[CH3]	0.0335132	0.0217105
241	70	CNCCc1ccccc1	Fragment	-CH2- [aliphatic carbon]	2	0.4911	0.9822	[CH2]	0.0300718	0.0200206
242	70	CNCCc1ccccc1	Fragment	-NH- [aliphatic attach]	1	-1.4962	-1.4962	[NH]	-0.0916178	-0.0853822
243	71	COC(=O)Nc1cc(ccc1)OC	Fragment	-CH3 [aliphatic carbon]	2	0.5473	1.0946	[CH3]	0.0335132	0.00290155
244	71	COC(=O)Nc1cc(ccc1)OC	Fragment	-N [aliphatic N, one aromatic attach]	1	-0.917	-0.917	[N;$(Nc)]	-0.0561513	-0.0162551
245	71	COC(=O)Nc1cc(ccc1)OC	Fragment	-O- [oxygen, one aromatic attach]	1	-0.4664	-0.4664	[O;$(Oc)]	-0.0285594	-0.0337427
246	71	COC(=O)Nc1cc(ccc1)OC	Fragment	-OC(=O)N [carbamate]	1	-0.1283	-0.1283	[O]-[C](=[O])-[N]	-0.00785628	-0.0241528
247	72	s1cc(CCN(C)C)cc1	Fragment	-CH3 [aliphatic carbon]	2	0.5473	1.0946	[CH3]	0.0335132	0.0111432
248	72	s1cc(CCN(C)C)cc1	Fragment	-CH2- [aliphatic carbon]	2	0.4911	0.9822	[CH2]	0.0300718	0.0166053
249	72	s1cc(CCN(C)C)cc1	Fragment	-N< [aliphatic attach]	1	-1.8323	-1.8323	[NH0]	-0.112198	-0.0512058
250	72	s1cc(CCN(C)C)cc1	Fragment	Aromatic Sulfur	1	0.4082	0.4082	[s]	0.0249956	0.00525796
251	73	COc1ccc(cc1)C(=O)O	Fragment	-O- [oxygen, one aromatic attach]	1	-0.4664	-0.4664	[O;$(Oc)]	-0.0285594	-0.0376276
252	73	COc1ccc(cc1)C(=O)O	Fragment	-COOH [acid, aromatic attach]	1	-0.1186	-0.1186	[C](=O)-[OH]	-0.00726231	-0.0435046
253	74	CNC(=O)OCCCCC	Fragment	-CH3 [aliphatic carbon]	2	0.5473	1.0946	[CH3]	0.0335132	0.00289384
254	74	CNC(=O)OCCCCC	Fragment	-CH2- [aliphatic carbon]	4	0.4911	1.9644	[CH2]	0.0300718	0.0162906
255	74	CNC(=O)OCCCCC	Fragment	-NH- [aliphatic attach]	1	-1.4962	-1.4962	[NH]	-0.0916178	-0.0458888
256	74	CNC(=O)OCCCCC	Fragment	-OC(=O)N [carbamate]	1	-0.1283	-0.1283	[O]-[C](=[O])-[N]	-0.00785628	-0.0311032
257	75	N(CCC(c(cccc1)c1)=C2)C2	Fragment	-CH2- [aliphatic carbon]	3	0.4911	1.4733	[CH2]	0.0300718	0.0185554
258	75	N(CCC(c(cccc1)c1)=C2)C2	Fragment	=CH- or =C< [olefinc carbon]	2	0.7672	0.7672	[C]=[C]	0.0469785	0.0642195
259	75	N(CCC(c(cccc1)c1)=C2)C2	Fragment	-NH- [aliphatic attach]	1	-1.4962	-1.4962	[NH]	-0.0916178	-0.090589
260	76	CN(C)C(=O)Nc1cccc(Cl)c1	Fragment	-N< [aliphatic attach]	1	-1.8323	-1.8323	[NH0]	-0.112198	-0.00111322
261	76	CN(C)C(=O)Nc1cccc(Cl)c1	Fragment	-CL [chlorine, aromatic attach]	1	0.6445	0.6445	[Cl]	0.0394651	0.013875
262	76	CN(C)C(=O)Nc1cccc(Cl)c1	Fragment	-N [aliphatic N, one aromatic attach]	1	-0.917	-0.917	[N;$(Nc)]	-0.0561513	-0.0147868
263	76	CN(C)C(=O)Nc1cccc(Cl)c1	Fragment	-NC(=O)N- [urea]	1	-1.0453	-1.0453	[N]-[C](=[O])-[N]	-0.0640075	-0.0102837
264	77	OCc1c(Cl)cccc1Cl	Fragment	-CH2- [aliphatic carbon]	1	0.4911	0.4911	[CH2]	0.0300718	0.0258754
265	77	OCc1c(Cl)cccc1Cl	Fragment	-OH [hydroxy, aliphatic attach]	1	-1.4086	-1.4086	[OH]	-0.0862537	-0.0795985
266	77	OCc1c(Cl)cccc1Cl	Fragment	-CL [chlorine, aromatic attach]	2	0.6445	1.289	[Cl]	0.0394651	0.00133799
267	78	Cc1cc(ccc1C)NC(=O)C	Fragment	-N [aliphatic N, one aromatic attach]	1	-0.917	-0.917	[N;$(Nc)]	-0.0561513	-0.0202418
268	78	Cc1cc(ccc1C)NC(=O)C	Fragment	-C(=O)N [aliphatic attach]	1	-0.5236	-0.5236	[C](=[O])-[N]	-0.0320619	-0.0337767
269	79	N#CC(=Cc1ccccc1)C#N	Fragment	=CH- or =C< [olefinc carbon]	2	0.7672	0.7672	[C]=[C]	0.0469785	0.0685384
270	79	N#CC(=Cc1ccccc1)C#N	Fragment	-C#N [cyano, aliphatic attach]	2	-0.9218	-1.8436	[C]#[N]	-0.0564452	-0.0213369
271	81	CCCCOC(=O)c1cccnc1	Fragment	-CH3 [aliphatic carbon]	1	0.5473	0.5473	[CH3]	0.0335132	0.00922404
272	81	CCCCOC(=O)c1cccnc1	Fragment	-CH2- [aliphatic carbon]	3	0.4911	1.4733	[CH2]	0.0300718	0.013048
273	81	CCCCOC(=O)c1cccnc1	Fragment	Aromatic Nitrogen	1	-0.7324	-0.7324	[n]	-0.0448475	-0.0860048
274	81	CCCCOC(=O)c1cccnc1	Fragment	-C(=O)O [ester, aromatic attach]	1	0.7121	0.7121	[C;$(Cc)](=O)-[O]-[C]	0.0436045	0.0223112
275	82	CCCCCC(C)O	Fragment	-CH3 [aliphatic carbon]	2	0.5473	1.0946	[CH3]	0.0335132	0.00991995
276	82	CCCCCC(C)O	Fragment	-CH2- [aliphatic carbon]	4	0.4911	1.9644	[CH2]	0.0300718	0.0250776
277	82	CCCCCC(C)O	Fragment	-CH [aliphatic carbon]	1	0.3614	0.3614	[CH]	0.0221298	0.06138
278	82	CCCCCC(C)O	Fragment	-OH [hydroxy, aliphatic attach]	1	-1.4086	-1.4086	[OH]	-0.0862537	-0.122312
279	83	O=Cc1ccccc1Cl	Fragment	-CL [chlorine, aromatic attach]	1	0.6445	0.6445	[Cl]	0.0394651	0.00571787
280	83	O=Cc1ccccc1Cl	Fragment	-CHO [aldehyde, aromatic attach]	1	-0.2828	-0.2828	[C]=[O]	-0.0173169	-0.0399829
281	84	CC(=C)C	Fragment	-CH3 [aliphatic carbon]	2	0.5473	1.0946	[CH3]	0.0335132	0.00721395
282	84	CC(=C)C	Fragment	=CH2 [olefinic carbon]	1	0.5184	0.5184	[CH2]	0.0317435	0.0040243
283	84	CC(=C)C	Fragment	=CH- or =C< [olefinc carbon]	1	0.3836	0.3836	[C]=[C]	0.0234892	0.106605
284	85	Cc1cccc(C)c1CCN	Fragment	-CH3 [aliphatic carbon]	2	0.5473	1.0946	[CH3]	0.0335132	0.00362312
285	85	Cc1cccc(C)c1CCN	Fragment	-CH2- [aliphatic carbon]	2	0.4911	0.9822	[CH2]	0.0300718	0.0155975
286	85	Cc1cccc(C)c1CCN	Fragment	-NH2 [aliphatic attach]	1	-1.4148	-1.4148	[NH2]	-0.0866334	-0.100065
287	86	CC(CCl)OC(C)CCl	Fragment	-CH2- [aliphatic carbon]	2	0.4911	0.9822	[CH2]	0.0300718	0.00276819
288	86	CC(CCl)OC(C)CCl	Fragment	-CH [aliphatic carbon]	2	0.3614	0.7228	[CH]	0.0221298	0.0414434
289	86	CC(CCl)OC(C)CCl	Fragment	-O- [oxygen, aliphatic attach]	1	-1.2566	-1.2566	[O]	-0.0769462	-0.0176019
290	86	CC(CCl)OC(C)CCl	Fragment	-CL [chlorine, aliphatic attach]	2	0.3102	0.6204	[Cl]	0.0189947	0.00367484
291	87	Sc1ccccc1	Fragment	-SH [thiol, aromatic attach]	1	0.6925	0.6925	[S]	0.0424043	-0.00769119
292	88	CC(C)(C)C1CCN(CC1)N=O	Fragment	-CH3 [aliphatic carbon]	3	0.5473	1.6419	[CH3]	0.0335132	0.00979624
293	88	CC(C)(C)C1CCN(CC1)N=O	Fragment	-CH2- [aliphatic carbon]	4	0.4911	1.9644	[CH2]	0.0300718	0.00546465
294	88	CC(C)(C)C1CCN(CC1)N=O	Fragment	-CH [aliphatic carbon]	1	0.3614	0.3614	[CH]	0.0221298	0.0149933
295	88	CC(C)(C)C1CCN(CC1)N=O	Fragment	-N< [aliphatic attach]	1	-1.8323	-1.8323	[NX3]	-0.112198	0.00419182
296	88	CC(C)(C)C1CCN(CC1)N=O	Fragment	-N=O [nitroso]	1	-0.1299	-0.1299	[N]=[O]	-0.00795425	-0.0224753
297	89	C=CCN(CC=C)CC=C	Fragment	-CH2- [aliphatic carbon]	3	0.4911	1.4733	[C;CH2;!$(C=C)]	0.0300718	0.0149426
298	89	C=CCN(CC=C)CC=C	Fragment	=CH2 [olefinic carbon]	3	0.5184	1.5552	[C]=[C]	0.0317435	-0.00115336
299	89	C=CCN(CC=C)CC=C	Fragment	-N< [aliphatic attach]	1	-1.8323	-1.8323	[NX3]	-0.112198	-0.0236373
300	90	Cc1ccccc1C=CC(=O)C	Fragment	-CH3 [aliphatic carbon]	2	0.5473	1.0946	[CH3]	0.0335132	0.00603359
301	90	Cc1ccccc1C=CC(=O)C	Fragment	=CH- or =C< [olefinc carbon]	2	0.7672	0.7672	[C]=[C]	0.0469785	0.0482975
302	90	Cc1ccccc1C=CC(=O)C	Fragment	-C(=O)- [carbonyl, olefinic attach]	1	-1.27	-1.27	[C]=[O]	-0.0777667	-0.0443067
303	91	Oc1cc(Br)ccc1	Fragment	-Br [bromine, aromatic attach]	1	0.89	0.89	[Br;$(Brc)]	0.0544979	0.0365158
304	91	Oc1cc(Br)ccc1	Fragment	-OH [hydroxy, aromatic attach]	1	-0.4802	-0.4802	[O;$(Oc)]	-0.0294044	-0.0566972
305	92	CCCNC(=O)C1=Cc2ccccc2O1	Fragment	-CH3 [aliphatic carbon]	1	0.5473	0.5473	[CH3]	0.0335132	0.0123387
306	92	CCCNC(=O)C1=Cc2ccccc2O1	Fragment	-CH2- [aliphatic carbon]	2	0.4911	0.9822	[CH2]	0.0300718	0.00650758
307	92	CCCNC(=O)C1=Cc2ccccc2O1	Fragment	-NH- [aliphatic attach]	1	-1.4962	-1.4962	[NH]	-0.0916178	-0.0478354
308	92	CCCNC(=O)C1=Cc2ccccc2O1	Fragment	-C(=O)N [aromatic attach]	1	-0.1599	-0.1599	[C](=[O])-[N]	-0.00979126	-0.024977
309	92	CCCNC(=O)C1=Cc2ccccc2O1	Fragment	Aromatic Oxygen	1	-0.0423	-0.0423	[o]	-0.00259018	-0.0123801
310	93	COc1c(Cl)cccc1	Fragment	-CL [chlorine, aromatic attach]	1	0.6445	0.6445	[Cl]	0.0394651	-0.00733839
311	93	COc1c(Cl)cccc1	Fragment	-O- [oxygen, one aromatic attach]	1	-0.4664	-0.4664	[O;$(Oc)]	-0.0285594	0.0031578
312	94	CN1CC=C(CC1)c1ccccc1	Fragment	-CH3 [aliphatic carbon]	1	0.5473	0.5473	[CH3]	0.0335132	0.00105293
313	94	CN1CC=C(CC1)c1ccccc1	Fragment	-CH2- [aliphatic carbon]	3	0.4911	1.4733	[CH2]	0.0300718	0.012995
314	94	CN1CC=C(CC1)c1ccccc1	Fragment	=CH- or =C< [olefinc carbon]	2	0.7672	0.7672	[C]=[C]	0.0469785	0.0593384
315	94	CN1CC=C(CC1)c1ccccc1	Fragment	-N< [aliphatic attach]	1	-1.8323	-1.8323	[N]	-0.112198	-0.057196
316	95	Fc(ccc(c1)Cl)c1	Fragment	-CL [chlorine, aromatic attach]	1	0.6445	0.6445	[Cl]	0.0394651	0.00921382
317	96	CCC(N=C=S)C	Fragment	-CH3 [aliphatic carbon]	2	0.5473	1.0946	[CH3]	0.0335132	0.0111614
318	96	CCC(N=C=S)C	Fragment	-CH2- [aliphatic carbon]	1	0.4911	0.4911	[CH2]	0.0300718	0.024172
319	96	CCC(N=C=S)C	Fragment	-CH [aliphatic carbon]	1	0.3614	0.3614	[CH]	0.0221298	0.0462096
320	96	CCC(N=C=S)C	Fragment	-N=C=S [isothiocyanate, aliphatic attach]	1	0.5236	0.5236	[N]=[C]=[S]	0.0320619	0.0346792
321	97	CN(C)C(=O)OCc1cc(Cl)ccc1	Fragment	-CH2- [aliphatic carbon]	1	0.4911	0.4911	[CH2]	0.0300718	0.0161782
322	97	CN(C)C(=O)OCc1cc(Cl)ccc1	Fragment	-N< [aliphatic attach]	1	-1.8323	-1.8323	[N]	-0.112198	-0.00201538
323	97	CN(C)C(=O)OCc1cc(Cl)ccc1	Fragment	-CL [chlorine, aromatic attach]	1	0.6445	0.6445	[Cl]	0.0394651	0.0118233
324	98	c1ccc(C)cc1N=NN(C)C	Fragment	-CH3 [aliphatic carbon]	3	0.5473	1.6419	[CH3]	0.0335132	0.00173192
325	98	c1ccc(C)cc1N=NN(C)C	Fragment	-N< [aliphatic attach]	1	-1.8323	-1.8323	[NX3]	-0.112198	0.0246792
326	98	c1ccc(C)cc1N=NN(C)C	Fragment	-N=N- [Azo]	1	0.3541	0.3541	[N]=[N]	0.0216828	0.0334024
327	99	O=C(CCCC)CCCC	Fragment	-CH3 [aliphatic carbon]	2	0.5473	1.0946	[CH3]	0.0335132	0.00305318
328	99	O=C(CCCC)CCCC	Fragment	-CH2- [aliphatic carbon]	6	0.4911	2.9466	[CH2]	0.0300718	0.0269275
329	99	O=C(CCCC)CCCC	Fragment	-C(=O)- [carbonyl, aliphatic attach]	1	-1.5586	-1.5586	[C]=[O]	-0.0954388	-0.00760295
330	100	CCCCCCCCCCCCN=C=S	Fragment	-CH3 [aliphatic carbon]	1	0.5473	0.5473	[CH3]	0.0335132	0.0409879
331	100	CCCCCCCCCCCCN=C=S	Fragment	-CH2- [aliphatic carbon]	11	0.4911	5.4021	[CH2]	0.0300718	0.033485
332	100	CCCCCCCCCCCCN=C=S	Fragment	-N=C=S [isothiocyanate, aliphatic attach]	1	0.5236	0.5236	[N]=[C]=[S]	0.0320619	0.0301403
